# Supplementary material for: lesSDRF is more: maximizing the value of proteomics data through streamlined metadata annotation
Source: Nat Commun. 2023 Oct 24;14:6743. doi: 10.1038/s41467-023-42543-5 (PMC10598006; doi:10.1038/s41467-023-42543-5)
Supplement: Supplementary file 5 — Supplementary Data 3 [file 41467_2023_42543_MOESM5_ESM.xlsx]

## Sheet: Blad1
Experiment type	Number of projects
2D-LC-MS/MS analysis	2
AP-MS	15
bottom-up proteomics	49
bottom-up proteomics & shotgun proteomics	1
cytosolic protein enrichment	1
FASP (filter-aided sample preparation protocol) {shotgun proteomics}	1
Gel-based experiment	5
glycoprotein enrichment	1
MSE	1
missing	110
Phosphoproteomics	25
shotgun proteomics	53
SWATH-MS	2
TAP-MS	2
Labeling method	Number of projects
Biotin label	1
CFSE label	1
dimethyl label	3
Fluorescent labeling	1
isotopic labeling	9
iTRAQ	16
LFQ	56
missing	93
NHS-biotin	1
pulse-chase labeling	1
SILAC	39
TAILS	1
TMT	30
Sample type	Number of projects
Tissue	39
Cell line	181
Biofluid	41
