# Supplementary material for: lesSDRF is more: maximizing the value of proteomics data through streamlined metadata annotation
Source: Nat Commun. 2023 Oct 24;14:6743. doi: 10.1038/s41467-023-42543-5 (PMC10598006; doi:10.1038/s41467-023-42543-5)
Supplement: Supplementary file 6 — Source Data File [file 41467_2023_42543_MOESM6_ESM.xlsx]

## Sheet: Blad1
	Publication	PRIDE
Species	0	7
Tissue/cell line	0.4	41.5
Protease	9.1	NaN
Labelling	36.5	NaN
Instrument type	7.9	7
Fragmentation type	47.7	NaN
Missed cleavages	35.3	NaN
Precursor ion mass tolerance	25.3	NaN
Fragment ion mass tolerance	30.3	NaN
Variable modifications	18.3	NaN
Fixed modifications	26.1	NaN
Combined modifications	NaN	46.9
